# Supplementary material for: CD4+ T Cells Are Key to Shaping a Protective Humoral Immunity in Primary Dengue 2 Virus Infection: Implications for Rational Vaccine Design
Source: Vaccines (Basel). 2025 Oct 29;13(11):1103. doi: 10.3390/vaccines13111103 (PMC12656844; doi:10.3390/vaccines13111103)
Supplement: Supplementary file 1 [file vaccines-13-01103-s001.zip]

Archive with 5 entries (5 files):
- Ab binding,BAFF,flow cytometry,ADE.xlsx
- Clinical parameters.xlsx
- ELISA raw data.xlsx
- Neutralization and cytokine profiles data.xlsx
- vaccines-3955435-supplementary.docx
