# Supplementary material for: CD4+ T Cells Are Key to Shaping a Protective Humoral Immunity in Primary Dengue 2 Virus Infection: Implications for Rational Vaccine Design
Source: Vaccines (Basel). 2025 Oct 29;13(11):1103. doi: 10.3390/vaccines13111103 (PMC12656844; doi:10.3390/vaccines13111103)
Supplement: Supplementary file 1 [file vaccines-13-01103-s001.zip › Ab binding,BAFF,flow cytometry,ADE.xlsx]

## Sheet: Antibody binding 
	CD4-Depleted DENV-2																Undepleted DENV-2
	0Z6	AE9	1Z3	MA317	MA312	MA209	5Z1	0Z7	MA333	MA321	MA267	MA316					9X5	MA341	4Z0	MA320	8X2	MA258	9X7	5Z8	9X2	9X1	2Z4	MA163	MA254	MA264	MA311	MA350
DV1 EDIII	4186	2926	2385	6907	2733	6808	2201	2017	3489	2943	1523	5747					1361	5743	2356	1997	1886	3510	2163	3173	3881	2145	1884	7663	1827	1100	1566	767
DV2 EDIII	4187	17233	15293	22474	17644	19851	17954	9772	16821	19261	14737	20747					9906	17918	15004	10943	8345	14912	12430	14439	18463	18119	9911	22973	16332	13447	9152	6560
DV3 DIII	4188	2930	2386	6839	2720	6452	2620	1988	4343	2973	1467	6013					1137	6776	2310	2505	2061	3257	2079	3120	3103	1838	2245	6699	2621	1367	1943	1050
DV4 EDIII	4189	3914	2573	10519	4819	7956	3560	1849	3263	5512	1655	6208					1394	6150	2332	2047	2227	3422	3176	2962	3600	2959	2608	7398	3168	1237	2019	1163
ZV EDIII	4190	327	229	930	320	489	225	164	514	352	590	1218					108	464	187	242	269	189	233	161	320	233	154	757	522	284	301	268
DV1 NS1	4191	9452	8527	11884	2756	5809	4215	8149	6378	5107	9265	4596					2376	4981	2166	4572	1975	5579	2612	3800	3436	6261	3850	6020	4124	4370	2804	2231
DV2 NS1	4192	19325	20980	22072	12415	16584	15007	19854	18997	17063	20577	13830					9663	15976	9151	10778	7859	15067	11383	12002	13147	14267	11592	16876	12250	11762	9595	7573
DV3 NS1	4193	4487	4313	5241	1923	2798	2551	3363	4205	2345	4454	2039					1523	2486	1539	1640	1179	2399	1417	1802	1764	2403	2113	3263	2107	1766	1340	937
DV4 NS1	4194	7472	7030	8515	3059	5349	3376	5655	6340	3709	6422	3478					2291	4351	2724	3252	1928	4161	2872	3769	3408	3817	3082	4922	3298	2700	1989	1420
ZV NS1	4195	2645	2172	3061	1495	1788	1356	2029	2142	1594	1985	1196					974	2028	1234	1003	1045	1067	1276	1412	1591	1732	968	2183	1676	1192	776	613
BSA	85	93	51	101	51	207	63	35	82	82	84	72					67	98	40	87	60	63	49	66	107	119	151	95	156	176	167	87

## Sheet: ADE ZIKV
	Depleted																																		Undepleted DENV-2
0.04	43.6	43.5	42.5	42.6	42.1	42	44	44.7	43.2	43.8	49.9	47.5	43.3	44.3	45	44.9	48.6	47.9	47.9	48.8	48.6	54	46.2	45.4											48.2	48.5	48.1	47.8	50.2	49.8	50.5	50.1	50.8	53	45.3	44.9	45.3	44.3	44.5
0.0133333	42.6	42	43.1	43	40.6	41	44.3	42.7	42.6	42.4	51.2	47.3	41.6	41.6	34.3	37.6	46.2	44.9	48.2	47.2	45.7	50	42.9	43.8											43.4	42.1	48.6	49.3	47.5	45.6	47.3	47.1	47.9	50.4	32.8	36.6	39	39.4	39.5
0.00444444	40.2	43	37.7	37	29.9	28.9	41.5	41.4	34	35.6	42.6	45.9	31.4	31.4	12.7	14.5	36.8	40.3	40.8	41.7	35.9	43	42.6	38.9											19.6	17.6	43.3	43.5	21	22.2	32.2	29.8	27.3	33.7	27	27.2	22.1	21.7	20.6
0.00148148	26.3	25.4	15.9	17.1	9.05	8.24	29.1	29.7	12	12	22.4	21.6	10.8	9.93	3.63	3.9	13.2	14.3	20.2	20.5	10.8	16.1	20.6	18.8											4.42	4.71	16.8	17	4.4	4.56	9.18	9.29	8.56	11.3	8.97	9.04	6.3	5.9	5.23
0.00049383	9.88	8.8	6.29	6.25	6.19	5.08	10.3	9.94	5.46	5.65	6.8	6.35	4.27	3.01	3.04	2.71	3.88	4.58	4.94	5.7	6.48	9.55	8.13	6.26											3.61	3.83	5.49	5.45	3.66	3.91	4.43	4.83	6.78	9.29	7.74	4.43	3.94	4.03	3.76
0.00016461	7.17	5.45	4.87	4.89	4.74	4.63	5.42	5.2	4.82	5.45	5.38	4.93	3.94	3.2	3.23	3.34	3.3	3.46	3.66	4.34	5.9	8.32	6.58	4.56											4.36	3.69	3.65	4.19	3.64	4.13	4.26	5.12	6.42	8.97	5.58	4.07	4.17	3.65	3.25
5.487e-05	7.06	5.7	5.26	5.51	5.33	5.08	5.28	5.78	5.75	5.48	5.23	5.36	5.94	4.53	3.79	3.05	3.99	4.94	5.18	5.93	7.16	9.53	6.15	5.72											5.13	4.25	4.61	4.32	5.05	4.75	5.09	5.12	6.94	8.95	7.77	5.6	4.63	4.52	3.99
1.829e-05	8.7	7.91	6.52	6.52	5.96	5.97	7.26	6.87	6.29	6.98	6.14	6.09	6.34	5.25	6.11	4.82	5.23	6.18	5.6	6.44	7.25	9.2	7.23	6.59											6.27	5.7	5.82	5.51	6.29	6.97	6.52	6.7	8.27	10	11.6	9.11	5.28	4.91	5.14
[truncated: 21 more columns]

## Sheet: effector memory CD8+ T cells
Timepoint	CD4 Depleted																	Undepleted
Day 0	20.5	36	7.26	23.7	47.3	34.3	21.3	13.8	25.9	11.7	21.9	23.1	32.8	22.7	38.3	21.8	25.4	21.1	22.3	30.7	26.1	31.4	23	19.3	18.2	11.7	23.4	22.7	29	54.2	19.3	18.4	22.4	31.4
Day 1	19.4	33.4	6.45	33	41.7	38.7	21.8	17.7	28.2	13.3	24.8	27	31.3	19.6	38	21.2	28.2	17.3	21.3	36.3	25.4	30.6	23.4	22.2	20.8	10.3	20.5	25.1	35.1	53.1	21.2	18.5	21.2	29.4
Day 2	14.8	29.4	6.52	36.3	45.1	47.9	19	13.5	27.2	11.7	25.1	20.9	29	26.6	41.6	16.7	24.6	19.4	32.8	38.3	34.9	48.9	28.1	23	19.1	13.7	28.5	26.9	40.9	51.1	18.3	16.3	22.5	30.8
Day 3	15.2	36.9	6.22	31.7	42.8	39.2	20.2	18.2	28.4	14	33.1	21.9	23.6	18.7	38.7	20.1	26.1	19.5	32.9	32.1	33	37.3	23	23.9	23.2	13.9	24.4	16	37.7	56.3	19.1	22.7	25.1	33.6
Day 7	21	32.9	6.13	29.6	54	39.8	28	17.1	34.6	16.6	32.8	32.4	23.6	20.2	36.7	15.7	24.4	20.6	26.6	31.2	26.1	33.7	25	27.2	22.7	15.8	34.5	21.7	36.7	52.4	18.8	26.8	27.6	32.6
Day 15	21.1	34.9	7.12	20.7	47.6	32.1	25.5	14.2	29.5	14.3	43.6	29	25.8	19.2	51.9	24.4	22	15.4	21.5	28.3	25.2	27.7	24	22.8	20.8	17.1	36.1	18.7	41.4	59.5	24.7	29.6	30.9	34.8
Day 30	13.5	30.1	6.39	24.8	47.9	40.1	22	21.4	32.7	15.8	31.9	27.8	25.7	19.6	36.4	15.7	25	11.9	22.3	28.9	23.6	30.3	21.9	22.2	19	18.4	26.5	28.7	40.4	56.1	25.9	24.9	26	32.2
Day 60	40.3	4.82	14.5	25	46.1	43.1	24.9	18.1	28.4	21	37	31.6	32.5	27.2	31.8	17.1	31.9	14.3	18.6	37.6	27.9	29.3	21.9	19.8	15.4	14.1	24.9	25.4	40.7	60.6	23.5	17.3	16.8	24.6
Day 90	15	36.8	4.75	26.7	54.4	45.6	20.3	17.5	35.5	20.6	24.5	27	27.3	37.1	20.5	44.9	35.9	15	19.4	24.3	39.8	35	24.4	38	17.9	12.2	30.8	29.8	52.3	64.6	20.4	23.1	18.7	28.8

## Sheet: central memory CD8+ T cells
Timepoint	CD4 Depleted																	Undepleted
Day 0	25.9	19.2	28.3	34.4	20.5	38.2	32.3	24.5	45	44.3	24.6	27.7	24.9	29.9	21.6	18.7	34.9	24.2	16.1	38.7	47	22	44.6	20.1	29.1	17.7	16.2	18.6	36.3	17.9	33.7	20.5	23.8	26.9
Day 1	22.3	19.2	22.8	28.4	20.7	26.7	32	20.1	35.7	45.3	20.6	23.3	24.7	28.5	22.2	19.2	33	22.8	12.2	30.2	44.6	17.7	40.6	22.2	24.3	12.5	16.5	18.2	30.9	18.1	30	18.6	22.3	25.1
Day 2	20.6	23.2	24	27.5	18.4	26.4	32.3	26.6	37.7	46.5	19.5	23.9	24.2	28.3	18.4	17.8	34	20.2	13.1	34.2	39.8	15.3	32.2	24.8	31.4	17.5	14.1	19.3	32.3	15.9	31.9	19.7	22.8	26.7
Day 3	24.5	22.6	26.2	28.4	19.2	28.7	26.7	24.7	35	44.7	20.1	22	29.9	34	23.4	22.4	32.6	24.6	13.3	35.4	39.5	18.5	32	21.7	25.5	14.7	16.5	24.2	27.2	16.3	32.5	19.8	23.2	29.1
Day 7	23.75	23	28.3	30.4	20	30	32	25	37	44	21	45.6	33	33	21.9	24.2	45.6	34.9	36.6	37.9	35.8	27.8	22.2	20.6	31.9	24.6	25.1	29.1	30.6	30.5	25.3	37.3	31.4	32
Day 15	25.7	24.7	32	40.8	21.8	35.3	36.6	26.1	38.1	44.3	23.6	25.6	32.1	38.6	19.9	22.8	35.9	22	20.1	40.6	50.1	23.5	43.9	34.2	32.8	23.2	17.1	25.8	25.7	16	30.9	18.7	23.3	23.8
Day 30	19.1	19.4	18.8	23.5	14.5	28.4	25	16.3	30.8	32.4	17.8	19.9	27.1	25.8	23.7	21.5	28.3	21.3	15.3	37.3	46.6	14.6	32.6	21.7	24.7	13.4	14.6	25.7	30.5	13.8	27.1	19.6	20.4	20.7
Day 60	13.9	13.4	16.4	18.6	14.4	28.1	16.9	13.3	23.1	33	18.2	17.2	13.8	17.7	16.1	14.6	18.6	20.1	12.2	29.7	38.7	11.3	30	17.5	18.7	11	10.2	18.3	25.8	12.2	22.7	17.5	18.2	13.2
Day 90	13.1	10.9	12.7	18.2	11.8	25.6	14	9.46	16.1	25.3	17.5	12.1	21	14.4	15.3	13.2	18.2	13.3	8.34	37.1	26.5	13.2	31	10.6	13.1	5.67	7.88	8.99	18.8	11.6	22.9	15.6	18	15.2

## Sheet: CD8+ T cells
Timepoint	CD4 Depleted																	Undepleted
Pre-Tx	30.8	31.4	28.1	35.2	31.8	41.2	34.9	24	28.5	31.2	38.5	26.9	31	25.6	37.2	27.5	28.4	32.8	33.2	40.7	34.9	30.8	21.9	21.7	31.5	30.2	24.4	26.8	25.7	31	28	29.5	30.7	33.2
Day 2 Post-Tx	69.5	63.8	53.1	63.2	54	64.7	61.6	54.1	58.1	64.4	73.7	41.5	53.9	42.9	71.7	59.9	39.9	33.2	30.6	38.9	35.9	35.2	23.1	23.3	34.1	23.7	25.4	31	26.3	39.3	29.9	36.8	33.3	34.6
Day 5 Post-Tx	71.2	61.8	65.4	72.4	44.6	71.9	72	69.1	55.3	67.8	77.3	44.4	50.7	43.4	81.3	67	38.1	36.4	36.7	41.4	39	34.5	24.4	22.8	36.5	27.6	30.3	31.6	32.9	39.5	29	36.3	33.6	32.3
Day 9 Post-Tx	78.2	65	73.8	81.2	48.1	76.1	74.6	69.6	65.1	70	79.4	43.2	59.5	51.6	83.4	74.3	41.3	34.1	35.2	39.3	36.7	32.2	25	22.2	35.3	25.9	25.3	31.1	37.5	37.1	29.4	34.2	29.3	30.3
Day 0	87.1	81.1	80.9	84.6	55.2	76.5	77.9	80.2	67.4	75.8	82.7	43.1	69.5	52.2	87.6	83.8	49.6	36.8	34.8	40.1	35.2	30.3	23.6	23.6	35.8	26.2	25.6	29.6	31.3	36.7	31.9	36.9	32.7	32.3
Day 1	86.5	78.1	79.7	84.9	48.5	75.9	77.5	84.5	71.8	77.7	84.2	47.9	73.1	55.7	87.5	84.4	53.8	31.6	34.7	40.1	36.3	27.3	25.2	24.8	35.7	27.3	26.6	32.6	33	39.1	33.1	37.9	33.3	32.9
Day 2	88.1	78.2	82	85.6	53	81.3	79.6	82.6	68.6	76.7	84.2	47.9	71.6	54.1	88.3	83.5	47.1	33.3	35.5	41.1	38.8	33.9	24.2	22.7	30.5	25.3	24.4	30	32.9	35.2	29.8	35.7	33.1	34.9
Day 3	86.1	78.6	79.1	86.3	51.1	80	80.6	84.7	66.7	76.8	85.5	47.9	71.2	54.4	88.7	84.5	52.2	34.5	35.9	38.9	39.4	31.7	22.9	22.9	34.3	27.1	25.4	31	32.8	35.3	28.6	35.1	31.5	36.7
Day 7	88.3	74.2	78.3	86	57.1	77.2	84.1	86.3	70.9	75.7	83.7	49	74.2	55.5	89.7	85.3	48.4	34.9	36.6	37.9	35.8	27.8	22.2	20.6	31.9	24.6	25.1	29.1	30.6	30.5	25.3	37.3	31.4	32
Day 15	88.6	76.3	77	80.1	51.1	73.5	79.5	88.6	69.6	74.7	86.3	44.8	73.3	52.5	92.4	87.2	48.1	34.1	33.2	38.2	35.8	26.4	23.9	21.6	34	24.9	21.4	36.7	30.7	41.3	32.2	35.1	32.6	37.7
Day 30	77.8	71.1	69.7	75.1	51.4	75.8	70.1	70.8	63	65.3	75.6	42.1	66.1	51	72.4	72	44.9	33.1	36.3	39.6	37	30.4	25.3	20.3	32.1	27.3	26.7	29.8	31.6	40.1	32.2	34.6	32.9	37.5
Day 60	68.2	64.6	69.1	71.4	48.6	69	70.2	66.2	62.1	65.2	74.8	40.7	69.5	55.6	74.4	74.1	45	33.6	37.1	42.4	40.5	33.1	24.9	22.2	39	30.1	29.6	32.5	33.8	41.9	35.3	37.4	36.4	35.9
Day 90	67.7	66.4	58.6	68	52	72.4	66.4	58.1	58.6	62.2	72.7	40.2	63.8	51.9	71.8	67.6	44.3	40.8	40.6	40.5	44.7	38.1	26	26.3	39.5	34.9	33.5	33.9	38.6	43.8	33.2	35.9	34.1	35.7

## Sheet: CD4+ T cells
Timepoint	CD4 Depleted																	Undepleted
Pre-Tx	62.4	62.6	65.7	57.3	60.4	54.2	57.7	69.9	64.1	60.8	51.5	63.7	62.9	69	57.2	67.2	66	57.7	60.9	52.2	58.3	62.2	71.3	71	60.5	61.5	69.7	65	68.9	63.9	65.5	63.4	62	62.2	47.4	55.6	57.9	40	57.1	42.1	52.9	36.4	25	33.3	60	40
Day 2 Post-Tx	0	0.00621	0.018	0	0.01	0.15	0.05	0.011	0	0	0.01	0.38	0.81	0.014	0.21	0.33	0.58	55.7	61	52.5	57.6	56.9	68.6	69	57.3	68.8	68.2	61	66.2	51.8	62.2	54.4	56	58.6	89.2	76.9	84.5	78.1	83.2	73.6	88.4	82.4	64	63.1	83.9	78.1
Day 5 Post-Tx	0	0.00179	0.00218	0.00374	0.00985	0.05	0.0018	0.00777	0.016	0.00566	0	0.12	0.26	0.081	0.14	0.033	0.13	53.9	57.1	50.3	48.3	57.1	65.5	68.3	53.3	65	62.5	59.6	59.3	51.8	62.4	52.8	57.2	57.6	89.9	77.6	82.9	80.1	85.1	65.5	90.9	83.7	47.1	69.2	85	80.4
Day 9 Post-Tx	0.00493	0.11	0.00694	0	0	0.00235	0.00292	0	0.018	0	0.0021	0.053	0.2	0.00428	0	0	0.085	52.2	55.5	49.3	52.9	56	67.6	69.2	54.7	65.4	66.8	59.1	48.9	54.8	62.2	57.1	60	58.6	55	62	92.2	87	85.4	75.8	86.4	83.4	93.5	85.9	81.2	81
Day 0	0.00385	0.036	0.00996	0.044	0.12	0.22	0	0.0042	0.00869	0.0076	0.00246	0.00629	0	0	0.00548	0.0028	0.00548	52	55.2	48.9	55.5	57.6	64.8	68.3	50.2	63.3	66.2	58.4	60.5	52.5	57.9	42.6	52	55.5	86.7	90.6	94.5	88.4	94.5	93.6	94.2	90.8	97	90	90.5	90
Day 1	0	0.024	0.00987	0.017	0.066	0.16	0	0	0.011	0.02	0.00746	0.056	0.00564	0.00264	0	0	0	53	54.8	47.4	52.7	61	62.7	65	49.4	62.2	65	54.9	56.6	49	54.9	36.8	47.6	48.2	87.1	89.2	93.2	85	91.3	93.7	93.5	88.2	95.3	89.3	90.3	91.8
Day 2	0	0.014	0.012	0.00466	0.028	0.00715	0	0	0	0.017	0.00262	0.11	0.00228	0.00417	0.00886	0.00835	0.00939	58.3	60.3	53.4	55.7	60.4	69.1	71.4	63.2	68.4	70.5	63.3	59.9	60.6	61.8	57.8	60.3	61.4	87.1	90.7	94.7	84.3	88.5	94.7	93.7	89.8	95.7	90.6	91.1	93.5
Day 3	0	0.017	0.00646	0	0.042	0.15	0.017	0.00451	0.00761	0.011	0.00205	0.79	0.016	0.00913	0.015	0.028	0.00608	57.1	60	55.8	55.5	62.7	71	71.4	58.6	66.7	69.4	63.7	61	60	63.1	58.8	62.1	59.9	87.7	89.8	95.2	87.7	88.5	95.1	93.3	90.1	96	89.4	91.9	93.2
Day 7	0	0.015	0.00978	0.1	18.2	10.7	0.038	0	0.025	0.096	0.021	34.4	0.02	0	0	0.00745	0.024	56.7	59.3	56.4	59.4	66.4	71.6	73.6	61.7	68.6	69.2	64.4	63.7	65.1	67.1	57	62.2	64.6	86.7	76	89.5	82.1	82.2	93.4	89.7	85.4	94	79.9	91.1	79.6
Day 15	0.056	0.35	1.04	7.49	36.7	18.6	7.65	0.081	4.61	3.81	0.63	45.7	6.5	13.8	0.24	0.18	38.9	58.4	62.3	56.2	59.2	66.8	69.8	72.8	60.2	67.1	71	58	63.4	53.6	59.9	58.9	61	58.2	87.3	69.8	83.2	58.4	82.6	87.4	77.8	79.4	91	69.1	90	68.1
Day 30	14.3	19.7	21	14.7	39.4	18.4	21.5	16.7	26	19.8	12.6	48.1	24.6	39.6	17.7	17.8	45.4	59.1	59.2	55.1	57.8	64	68.5	74.6	61.8	65.9	67.6	63.2	61.7	55.3	59.5	59.4	60.9	58.6	69	71.8	82.8	56	81	74.5	84.9	81.4	82.2	70.9	82.6	76.6
Day 60	24.1	27.5	23.5	18.9	43.1	24.3	22.5	25.2	29.7	24.5	17.2	49.5	23.2	38.4	19.6	17	44.3	58.3	58.5	52.6	54.1	61.3	68.7	72.7	54.9	63.6	64.9	60.6	59.6	53.1	56.4	56.6	57.5	60.3	72.7	69.1	81.9	66.2	80.9	66.8	84.6	81.8	77.1	72.7	85	59.3
Day 90	25.7	26.4	33.3	23.1	39.2	22.3	25.8	32.8	33	27.5	19.4	48.9	28.6	41	22.9	23.8	43.9	51.3	54.9	54	50.4	55.9	67.7	51.6	52.9	59.1	60.4	57.8	54.1	51.5	59	58.4	59.8	60.1	74.1	69.1	82.6	73.6	79.7	76.7	83.7	82.4	85.2	70.4	84.8	64.2

## Sheet: CD69+ IgG memory B cells
Timepoint	9X5	MA341	4Z0	MA320	8X2	MA258	9X7	5Z8	9X2	9X1	2Z4	MA163	MA254	MA264	MA311	MA350	MA364	0Z6	AE9	1Z3	MA317	MA312	MA209	5Z1	0Z7	MA333	MA321	MA267	MA316
0	0.94	1.29	1.86	4.02	0.45	2.27	0.39	0.63	1.76	3.14	1.6	2.92	1.48	1.34	1.3	2.37	2.73	1.83	1.21	2.83	0.94	0.9	0.91	2.17	1.32	1.47	1.56	0.85	0.92
7	3.26	2.03	2.88		2.51		2.59	2.45	3.13	3.75	0.63	2.47	2.81	3.01	2.4	1.96	2.9	2.39			3.35	4.11	1.98	4.42	3.58	3.88	4.9	5.77	3.39
15	5.89	3.86	3.56	4.46	6.4	17.5	7.16	5.95	5.76	9.78	7.14	6.7	6.96	7.09	8.69	7.53	6.37	5.11	5.04	6.38	3.16	5.62	6.46	7.8	8.5	8.87	4.67	9.33	6.82
30	9.48	7.53	5.81	8.01	8.6	9.72	5.62	9.09	9.89	10.3	6.35	9.96	7.2	9.61	9.01	8.04	8.52	5.42	8.25	7.55	4.75	6.27	6.26	8.05	7.46	5.98	9.91	7.67	11.3

## Sheet: CD69 unclass memory B cells
Timepoint	9X5	MA341	4Z0	MA320	8X2	MA258	9X7	5Z8	9X2	9X1	2Z4	MA163	MA254	MA264	MA311	MA350	MA364	0Z6	AE9	1Z3	MA317	MA312	MA209	5Z1	0Z7	MA333	MA321	MA267	MA316
0	3.07	1.38	1.46	1.58	0.89	1.8	1.11	1.55	1.48	2.84	1.85	3.32	1.26	1.53	2.24	1.76	2.01	1.39	1.45	2.75	1.3	1.1	1.27	1.32	1.98	1.57	1.36	1.08	1.19
7	2.82	1.62	2.38		1.98		2.57	3.84	4.51	3.98	1.91	1.82	2.22	2.92	2.61	2.26	1.33	2.13			2.58	3.18	1.86	2.84		3.03	2.3	3.14	2.11
15	3.96	3.19	1.62	2.95	2.78	0.51	5.26	4.49	5.68	4.14	3.72	3.18	1.88	1.96	1.85	1.69	1.67	2.6	2.8	2.68	2.67	1.9	2.22	3.15	2.39	4.19	4.5	3.98	4.22
30	5.37	5.41	4.82	4.77	4.49	3.32	6.26	5.8	5.15	5.07	5.67	3.64	5.49	5.31	5.46	4.78	4.45	4.21	4.14	6.19	4.91	5.21	4.8	3.59	5.59	4.47	4.85	3.92	4.74

## Sheet: IgG memory B cells 
Timepoints	9X5	MA341	4Z0	MA320	8X2	MA258	9X7	5Z8	9X2	9X1	2Z4	MA163	MA254	MA264	MA311	MA350	MA364	0Z6	AE9	1Z3	MA317	MA312	MA209	5Z1	0Z7	MA333	MA321	MA267	MA316
0	7.64	3.31	10.9	2.76	4.68	0.35	8.43	9.86	10.1	7.98	8.77	1.13	2.99	2.68	3.74	1.87	3.11	16.7	6.16	9.07	2.66	3.92	1.49	4.71	12.3	5.34	5.73	5.3	3.51
7	3.52	3.8	5.38		3.21		5.37	4.86	2.88	2.6	2.19	1.85	2.8	2.58	3.43	2.35	3.38	3.46			4.65	3.03	3.66	3.54	5.37	2.93	2.9	2.63	4.44
15	3.93	3.33	5.56	4.25	4.08	1.46	3.75	5.2	5.78	6.5	2.37	3.16	3.33	4	5.61	4.46	3.6	3.39	2.78	4.73	2.06	4.25	4.85	5.1	4.78	3.46	3.91	3.79	3.79
30	3.72	4.64	5.78	3.09	2.41	4.04	2.23	2.79	4.8	3.65	3.72	3.76	4.22	4.63	2.37	3.09	2.96	3.46	5.15	5.53	2.52	3.35	3.08	3.99	5.71	3.8	4.29	5.44	4.02

## Sheet: unclass memory B cell
Timepoints	9X5	MA341	4Z0	MA320	8X2	MA258	9X7	5Z8	9X2	9X1	2Z4	MA163	MA254	MA264	MA311	MA350	MA364	0Z6	AE9	1Z3	MA317	MA312	MA209	5Z1	0Z7	MA333	MA321	MA267	MA316
0	32.2	65.4	41.1	21.2	34	57.3	70.5	48.1	16.4	34.2	27.9	61.5	29.8	17.8	40.5	21.3	32.8	41.2	42	24.3	43.6	37.5	56	25.1	21.6	16.9	21.1	39.5	37.7
7	27.6	53.9	29.9		27.1	29.2	65.7	49.5	23.3	31	33.5	40.1	38.1	17.7	39.1	25.1	42.9	43.7			40.8	29.2	39.8	26.3	23.3	20.8	20	35.7	42.9
15	17.8	45.4	25.8	14.2	23.3	34.4	51.7	37.9	15.8	25.5	39.1	44.8	25.6	16.7	33.6	20.5	32.2	36.3	24.5	16.2	33.6	25	40.4	19.4	19.1	17.1	16.5	24.9	27.5
30	16.6	50.9	24.1	13.3	32.4	22.7	70.6	59.1	14.7	26.7	21.1	27.2	24.9	10.2	34	19.1	27.5	56.3	32.2	15.6	33.3	20.9	35.9	20.7	18.9	14.6	19.5	27.5	27.8
	Sample not collected due to low availability of whole blood.

[truncated: 1 more sheets: BAFF]
