# Supplementary material for: CD4+ T Cells Are Key to Shaping a Protective Humoral Immunity in Primary Dengue 2 Virus Infection: Implications for Rational Vaccine Design
Source: Vaccines (Basel). 2025 Oct 29;13(11):1103. doi: 10.3390/vaccines13111103 (PMC12656844; doi:10.3390/vaccines13111103)
Supplement: Supplementary file 1 [file vaccines-13-01103-s001.zip › Clinical parameters.xlsx]

## Sheet: AST
Timepoints	Undepleted						CD4 Depleted
Pre-Tx	22	38	30	26	29	32	31	38	33	27	25	32
0	28	56	46	50	54	63	40	49	47	29	35	52
6		61	46	72	54	64		55	61	34	40
10	23	66	47	43	58	77	39	24	34	54	35	40
15	46	44	56	88	68	70	69	119	62	41	46	87
30	23	28	21	26	26	34	29	30	29	18	23	51
60	21	26	30	37	32	27	30	31	30	20	24	31
90	19	32	25	27	32	30	39	32	36	30	26	64
150	20	31	30	29	28	38	29	39	49	27	27	43
180	20	33	34	29	32	50	34	38	36	34	27	39

## Sheet: ALT
Timepoints	Undepleted						CD4 Depleted
Pre-Tx	16	21	20	20	20	5	23	22	17	17	18	15
0	18	32	29	31	18	24	22	39	25	18	19	36
6		41	41	50	48	22		46	43	38	33
10	22	56	37	42	51	26	30	42	43	51	37	48
15	41	39	41	55	50	24	40	63	39	36	35	68
30	18	24	17	17	23	13	21	17	12	13	21	29
60	18	22	22	32	40	16	26	25	19	12	19	33
90	21	18	16	19	49	15	22	28	18	15	19	60
150	22	27	22	27	30	26	20	25	17	12	20	60
180	22	37	25	14	42	56	20	36	13	15	18	88

## Sheet: WBC
Timepoints	Undepleted						CD4 Depleted
Pre-Tx	6.28	6.46	5.02	7	7.23	4.23	3.2	7.17	5.73	6.11	5.43	15.64
0	5.4	8.24	4.01	7.57	4.81	4.25	3.43	5.15	4.44	4.81	5.56	7.69
6		5.9	3	6.71	3.97	4.56		3.3	3.69	2.8	4.13
10	4.65	4.99	3.39	4.93	4.48	3.75	1.45	2.9	3.38	3.31	2.98	4.16
15	4.53	5.36	2.96	7.29	7.1	3.8	1.62	3.35	2.28	3.37	3.8	6.5
30	5.53	7.55	3.72	8.5	6.57	5.53	5.87	7.04	4.78	3.55	6.92	9.12
60	5.21	7.42	4.74	7.62	6.7	5.72	5.5	5.63	4.25	6.04	5.43	6.55
90	7.06	10.04	5.94	7.93	4.51	5.94	5.07	6.99	4.91	6.41	6.24	6.44
150	6.39	7.33	6.74	7.19	8.1	5.5	8.14	6.4	5.12	6.6	5.58	8.23
180	5.62	7.75	5.01	7.89	4.82	6.54	5.12	5.66	4.97	5.32	6.74	7.92

## Sheet: PLT
Timepoints	Undepleted						CD4 Depleted
Pre-Tx	366	370	322	294	497	325	436	497	257	373	369	449
0	308	361	447	301	496	224	440	440	386	449	441	606
6		369	407	324	407	335		464	441	378	399
10	360	282	445	325	445	400	401	518	537	409	373	441
15	238	371	361	192	281	251	386	456	208	343	379	447
30	311	385	424	217	407	455	490	437	472	364	328	309
60	354	322	401	248	394	343	429	417	401	338	317	465
90	337	298	333	236	356	330	408	367	372	289	314	378
150	366	284	383	255	426	363	466	288	340	341	397	449
180	288	229	297	245	337	396	416	376	396	341	361	367

## Sheet: % of Monocytes
Timepoints	Undepleted						CD4 Depleted
Pre-Tx	8.8	5.6	6.2	7.1	5.4	5	7.5	6.3	5.9	7.5	9.8	4.5
0	9.6	5.9	4.5	6.6	5.8	7.3	9.6	5.4	6.8	8.9	7.6	8.2
6		8.8	9.7	10.7	9.6	9.9		10.3	7.3	14.6	9.2
10	8	6.2	6.8	12	7.1	6.4	13.8	8.3	11.5	15.4	15.8	16.3
15	7.3	5.6	6.8	9.1	3.5	11.1	19.1	9.3	13.2	11	19.7	14.2
30	9.6	6.1	7	7.4	7	9.2	5.1	4.8	9.8	12.1	7.1	4.7
60	5.2	4.7	6.1	8.7	6.9	8.6	10.4	7.8	12.9	9.6	10.7	6.4
90	5.8	4.7	7.7	7.2	8.6	8.4	6.7	8	8.4	11.7	11.2	7.6
150	6.1	6.8	5.8	9.3	7.2	10	6.6	9.4	6.3	11.5	13.1	8
180	8.5	5.8	7	9.6	5.8	9.9	6.6	4.9	9.9	11.3	11.3	7.7

## Sheet: # of Monocytes
Timepoints	Undepleted						CD4 Depleted
Pre-Tx	0.55	0.36	0.31	0.5	0.39	0.21	0.24	0.45	0.34	0.46	0.53	1.36
0	0.52	0.49	0.18	0.5	0.28	0.31	0.33	0.28	0.3	0.43	0.42	0.63
6		0.52	0.29	0.72	0.38	0.45		0.34	0.27	0.41	0.38
10	0.37	0.31	0.23	0.59	0.32	0.24	0.2	0.24	0.39	0.51	0.47	0.68
15	0.33	0.3	0.2	0.66	0.25	0.42	0.31	0.31	0.3	0.37	0.75	0.92
30	0.53	0.46	0.26	0.63	0.46	0.51	0.3	0.34	0.47	0.43	0.49	0.43
60	0.27	0.35	0.29	0.66	0.46	0.49	0.57	0.44	0.55	0.58	0.58	0.42
90	0.41	0.47	0.46	0.57	0.39	0.5	0.34	0.56	0.41	0.75	0.7	0.49
150	0.39	0.5	0.39	0.67	0.58	0.55	0.54	0.6	0.32	0.76	0.73	0.66
180	0.48	0.45	0.35	0.76	0.28	0.65	0.34	0.28	0.49	0.6	0.76	0.61
