# Supplementary material for: CD4+ T Cells Are Key to Shaping a Protective Humoral Immunity in Primary Dengue 2 Virus Infection: Implications for Rational Vaccine Design
Source: Vaccines (Basel). 2025 Oct 29;13(11):1103. doi: 10.3390/vaccines13111103 (PMC12656844; doi:10.3390/vaccines13111103)
Supplement: Supplementary file 1 [file vaccines-13-01103-s001.zip › ELISA raw data.xlsx]

## Sheet: DENV NS1 Ag
Timepoints	CD4 Depleted												Undepleted
Day 0	0.0545	0.0553	0.0529	0.0566	0.0504	0.0589	0.06	0.0482	0.0517	0.056	0.0542	0.0575	0.0564	0.0706	0.0555	0.058	0.0635	0.0619	0.0575	0.0621	0.0566	0.0589	0.0688	0.0605	0.0609	0.079	0.0591	0.0605	0.0604
Day 3	0.1011	0.1555	0.0995	0.1321	0.064	0.0763	0.1498	0.1831	0.1035	0.0759	0.1261	0.1131	0.1114	0.0837	0.093	0.1154	0.0835	0.1456	0.267	0.1065	0.1134	0.0941	0.1157	0.1438	0.1645	0.1798	0.1039	0.1271	0.1018
Day 5	0.1229	0.1589	0.1337	0.2416	0.0771	0.0801	0.2605	0.099	0.1894	0.1353	0.362	0.1895	0.2004	0.188	0.1459	0.1407	0.1615	0.1558	0.3402	0.186	0.1829	0.1656	0.2853	0.2216	0.2504	0.2662	0.1343	0.1402	0.1264
Day 7				0.3384	0.0754	0.1189	0.3656	0.16	0.3749	0.2482	0.5532	0.3219	0.2278	0.3493	0.1149	0.2031	0.4197		0.425	0.173	0.1834	0.116	0.4276	0.3024	0.2942	0.2913	0.1795	0.157	0.1637
Day 10	0.4621	0.5274	0.6343	0.5921	0.1868	0.5568	0.6929	0.2808	0.6065	0.4578	0.8355	0.4525	0.1846	0.3867	0.1064	0.2328	0.4525	0.3394	0.9131	0.2377	0.1051	0.2168	1.586	0.2366	0.2539	0.1579	0.255	0.3072	0.2202
Day 15	1.6478	2.2583	1.4321	0.2949	0.0609	0.4643	1.3299	0.9079	1.0264	1.012	2.1131	0.0819	0.0454	0.0657	0.0786	0.0613	0.0547	0.068	0.038	0.0447	0.0607	0.0581	0.0971	0.0568	0.0586	0.0604	0.0649	0.083	0.0559
Day 30	0.2568	0.0659	0.0652	0.0668	0.0648	0.084	0.067	0.0689	0.0664	0.0687	0.0685	0.0672	0.064	0.072	0.0684	0.0853	0.0593	0.0684	0.069	0.0682	0.0704	0.0667	0.0667	0.0733	0.0646	0.0708	0.0858	0.0671	0.0666

## Sheet: DENV IgM
Timepoint	CD4 Depleted																	Undepleted
0	0.102	0.0622	0.0933	0.364	0.0602	0.113	0.076	0.0247	0.256	0.22	0.136	0.262	0.128	0.0615	0.229	0.0762	0.201	0.105	0.15	0.0941	0.142	0.0962	0.102	0.168	0.0661	0.106	0.048	0.0643	0.159	0.251	0.192	0.0974	0.161	0.153
7				0.19	0.0498	0.0673	0.0613	0.0169	0.21	0.16	0.0879	0.211	0.249	0.103	0.135	0.146	0.0785		0.725	0.102	0.188	0.111	0.105	0.234	0.385	0.595	0.0795	0.0846	0.0729	0.113	0.366	0.195	0.0861	0.207
10	0.124	0.139	0.0246	0.079	0.0187	0.0115	0.22	0.0455	0.362	0.334	0.18	0.537		0.343	0.241	0.543	0.274	0.354	1.68	0.427	1.16	0.573	0.993	1.02	1.02	1.84	0.277	0.613	0.146	1.06	1.4	0.474	0.772	2.28
15	0.443	1.71	0.777	0.842	2.72	1.86	1.84	0.029	1.6	1.63	0.832	2.86	0.583	1.7	1.01	0.511	2.6	3.45	3.45	3.01	3.04	2.36	2.57	2.2	2.35	2.55	2.42	2.83	2.46	2.59	2.35	1.95	2.31	2.68
30	1.44	0.929	1.71	0.585	1.59	1.69	1	0.585	0.877	1.7	1.06	1.51	0.451	0.894	0.871	1.29	2.01	0.713	2.2	1.91	1.19	1.36	1.51	1.16	1.74	1.73	2.1	1.95	1.18	1.47	0.886	0.645	1.16	1.82

## Sheet: Total DENV IgM
CD4 Depleted
0.102	0.0622	0.0933	0.364	0.0602	0.113	0.076	0.0247	0.256	0.22	0.136	0.262	0.128	0.0615	0.229	0.0762	0.201				0.19	0.0498	0.0673	0.0613	0.0169	0.21	0.16	0.0879	0.211	0.249	0.103	0.135	0.146	0.0785	0.124	0.139	0.0246	0.079	0.0187	0.0115	0.22	0.0455	0.362	0.334	0.18	0.537		0.343	0.241	0.543

## Sheet: DENV IgG
Timepoint	CD4 Depleted												Undepleted
0	0.049	0.0574	0.057	0.1561	0.0299	0.0251	0.029	0.003	0.0031	0.0008	0.0044	0.0003	0.133	0.0391	0.0477	0.0255	0.2077	0.2128	0.0035	0.005	0.0081	0.0006	0.0029	0.0002	0.4211	0.1812	0.3882	0.0498	0.3153
15	0.0723	0.2614	0.1733	0.2694	0.4173	0.3189	0.8335	0.2929	0.4741	0.1207	0.2275	0.6187	1.0615	0.8505	0.82	0.6425	1.0572	0.8906	0.5694	0.64	1.5248	0.9971	1.2221	0.8085	0.8362	0.5391	0.7999	0.6503	0.5601
30	0.212	0.541	0.369	0.522	0.459	0.71	0.644	0.25	0.805	0.506	0.396	0.592	0.783	0.809	0.508	0.438	0.827	0.756	0.568	0.571	0.962	0.776	0.929	0.774	0.813	0.503	0.685	0.588	0.681
60	0.838	0.619	0.612	0.821	0.499	0.774	0.846	0.524	0.886	0.706	0.699	0.865	0.837	0.968	0.691	0.582	0.647	0.642	0.551	0.574	0.885	0.075	0.735	0.848	0.747	0.523	0.548	0.434	0.853
90	1.13	1.19	1.05	1.45	1.06	1.19	1.37	0.88	1.3	1.03	1.33	1.06	1.27	1.4	1.23	1.13	1.07	1.28	1.16	0.85	0.83	0.83	1.61	1.37	1.13	0.91	1.1	1.35	1.23
365	0.899	0.956	0.643	1.093	0.59	1.048	1.134	0.609	0.969	0.774	0.91	0.996	0.641	0.847	0.697	0.731	0.653	0.703	0.82	0.677	1.225	0.883	1.449	1.053	0.836	0.692	0.507	0.545	0.963

## Sheet: DENV Total IgG
	CD4 Depleted
CD4 depleted Undepleted control	0.049	0.0574	0.057	0.1561	0.0299	0.0251	0.029	0.003	0.0031	0.0008	0.0044	0.0003	0.1425	0.1416	0.1717	0.1435	0.0627	0.0723	0.2614	0.1733	0.2694	0.4173	0.3189	0.8335	0.2929	0.4741	0.1207	0.2275	0.6187	0.9701	0.4224	0.3621	0.5183	0.0616	0.212	0.541	0.369	0.522	0.459	0.71	0.644	0.25	0.805	0.506	0.396	0.592	1.06	0.838	0.551
[truncated: 116 more columns]

## Sheet: DENV anti NS1 IgG
Timepoint	CD4 Depleted												Undepleted
DAY 0	0.0639	0.0578	0.0808	0.0688	0.0593	0.0622	0.0553	0.0627	0.0577	0.0525	0.0581	0.0605	0.059	0.0631	0.0602	0.0691	0.0916	0.0723	0.0578	0.0741	0.0556	0.0562	0.0558	0.0514	0.0607	0.0514	0.0658	0.0542	0.0581
DAY 15	0.0516	0.0535	0.0504	0.0795	0.0979	0.0599	0.0652	0.0621	0.0654	0.0628	0.0653	0.1551	0.1084	0.5974	0.1467	0.1382	0.1547	0.2914	0.3724	0.3258	0.3157	0.2992	0.5667	0.3768	0.2142	0.6868	0.0864	0.1656	0.1265
DAY 30	0.1056	1.3954	1.587	2.201	0.2924	1.0934	1.3338	0.3239	0.8358	0.4036	0.2394	1.0654	0.5544	1.8722	0.4945	0.5596	0.5311	1.3103	0.5284	0.5448	0.4258	0.5355	1.4885	0.7156	1.0877	1.6307	0.8957	1.0692	0.8381
DAY 90	0.929	0.8759	0.9611	1.1162	0.2154	0.4767	0.2587	1.507	0.7283	0.7775	0.5462	0.6625	0.14	0.4667	0.3444	0.2658	0.1437	0.4257	0.2187	0.3346	0.1937	0.1442	0.5183	0.2272	0.2145	0.3661	0.2877	0.6933	0.6397
DAY 365	0.3844	0.4863	0.5009	0.4517	0.1338	0.1712	0.3204	0.7011	0.2561	0.3315	0.6423	0.3505	0.0959	0.1432	0.1074	0.106	0.1059	0.139	0.2748	0.1758	0.177	0.135	0.1236	0.1437	0.2026	0.1874	0.0931	0.1264	0.1584

## Sheet: Endpoint binding DENV1
	Non-Depleted																		Depleted
	9X5	MA341	4Z0	MA320	8X2	MA258	9X7	5Z8	9X2	9X1	2Z4	MA163	MA254	MA264	MA311	MA350	MA364		OZ6	AE9	1Z3	MA317	MA312	MA209	5Z1	0Z7	MA333	MA321	MA267	MA316
-1	2.1684	2.8941	2.4603	2.8166	2.4216	2.7328	2.4565	2.5639	2.7911	2.6686	1.5904	3.003	2.8353	2.7695	2.3992	2.1871	2.9322		3.3976	3.2833	2.8539	3.1767	2.6292	3.0153	2.9589	3.0618	3.1809	2.959	3.3017	2.8961
-2	1.4318	2.2539	1.6677	2.2426	1.6918	2.1491	1.8276	1.9462	2.3282	2.0356	1.3469	2.4663	2.2385	2.1684	1.7293	1.4429	2.4114		2.671	2.5781	2.0701	2.7598	1.9252	2.4117	2.5967	2.4821	2.7745	2.4992	3.0694	2.3014
-3	0.8025	1.5078	0.9576	1.6006	0.9951	1.4333	1.1012	1.1997	1.682	1.5843	0.8597	1.8921	1.5091	1.4278	1.0231	0.7919	1.6871		1.9391	1.7347	1.2169	2.2162	1.1408	1.7856	1.9222	1.6099	2.0488	1.7793	2.4878	1.6151
-4	0.3775	0.8333	0.4602	0.897	0.4644	0.7893	0.5036	0.5683	1.01	0.8774	0.3738	1.1269	0.8053	0.7504	0.4873	0.4974	0.9484		1.1396	0.9639	0.5874	1.5088	0.5521	0.5364	1.1994	0.8235	1.2858	1.0361	1.6669	0.9053
-5	0.1554	0.3685	0.19	0.4048	0.1975	0.3517	0.2118	0.2397	0.4946	0.3792	0.1561	0.5636	0.3679	0.3095	0.1987	0.1478	0.4087		0.5311	0.4224	0.2449	0.8298	0.2204	0.0897	0.6689	0.3465	0.6497	0.493	0.8638	0.4409
-6	0.0627	0.0997	0.085	0.1671	0.0767	0.1351	0.0848	0.0927	0.2257	0.148	0.0622	0.2318	0.1527	0.1225	0.0807	0.0601	0.1621		0.232	0.1691	0.0971	0.3896	0.0913	0.9671	0.3161	0.1338	0.2546	0.2064	0.371	0.1799
-7	0.0279	0.0897	0.0309	0.0736	0.0354	0.057	0.036	0.0455	0.0958	0.067	0.0293	0.1018	0.0867	0.0607	0.039	0.0318	0.0055		0.0894	0.0695	0.0389	0.1677	0.0377	0.3047	0.1434	0.0544	0.1232	0.0819	0.1491	0.0763
-8	0.0168	0.0438	0.015	0.0319	0.0152	0.0263	0.0245	0.0237	0.0424	0.0398	0.0178	0.0445	0.0402	0.0341	0.0311	0.019	0.0005		0.0412	0.0304	0.0188	0.0729	0.0177	0.407	0.0732	0.0268	0.0613	0.0368	0.0668	0.0325

## Sheet: Endpoint binding DENV2
	Non-Depleted																		Depleted
	9X5	MA341	4Z0	MA320	8X2	MA258	9X7	5Z8	9X2	9X1	2Z4	MA163	MA254	MA264	MA311	MA350	MA364		OZ6	AE9	1Z3	MA317	MA312	MA209	5Z1	0Z7	MA333	MA321	MA267	MA316
-1	2.905	2.9231	2.98	3.0701	3.0772	3.215	2.8176	2.7857	2.8114	2.7383	2.6615	2.7538	2.8835	2.9295	2.8564	2.8463	2.8928		2.9337	3.0861	2.9218	2.9678	2.8937	2.9585	2.9861	2.8505	2.8481	2.8207	2.7609	2.7947
-2	2.6242	2.7591	2.7411	2.722	2.5718	2.7174	2.7611	2.7266	2.7268	2.7501	2.5318	2.6834	2.864	2.8333	2.6482	2.6564	2.8161		2.8976	2.8463	2.6874	2.7689	2.7301	2.8038	2.9362	2.7804	2.8044	2.729	2.7816	2.7432
-3	2.0134	2.3893	2.2279	2.5259	1.9842	2.385	2.2461	2.2453	2.6556	2.4576	1.9566	2.6198	2.5992	2.6061	1.9653	1.9029	2.6267		2.6986	2.6552	2.4411	2.3934	2.2135	2.7481	2.6708	2.4952	2.6123	2.4231	2.6404	2.6292
-4	0.8607	1.4802	1.1798	1.3511	0.898	1.6659	1.3438	1.1189	2.2107	1.6914	0.8672	2.1742	2.0966	1.9644	1.0746	0.9166	2.1139		2.3643	1.9096	1.1909	1.3749	1.272	2.2678	2.2133	1.6821	2.0605	1.8775	2.5182	2.1373
-5	0	0.4865	0.2998	0.5998	0.0837	0.619	0.3447	0.3246	1.4175	0.6338	0.0617	1.3833	1.2703	1.0871	0.218	0.1766	1.5038		1.4277	1.1554	0.5387	0.7783	0.3092	1.4016	1.2601	0.6353	1.1972	0.8738	1.6492	1.3497
-6	0	0	0	0	0	0	0	0	0.4138	0	0	0.4683	0.4285	0.2392	0	0	0.5986		0.4857	0.2213	0	0.0274	0	0.4061	0.3172	0	0.1973	0.105	0.6628	0.3908
-7	0	0	0	0	0	0	0	0	0	0	0	0	0	0	0	0	0		0	0	0	0	0	0	0	0	0	0	0	0
-8	0	0	0	0	0	0	0	0	0	0	0	0	0	0	0	0	0		0	0	0	0	0	0	0	0	0	0	0	0

## Sheet: Endpoint binding DENV3
	Non-Depleted																		Depleted
	9X5	MA341	4Z0	MA320	8X2	MA258	9X7	5Z8	9X2	9X1	2Z4	MA163	MA254	MA264	MA311	MA350	MA364		OZ6	AE9	1Z3	MA317	MA312	MA209	5Z1	0Z7	MA333	MA321	MA267	MA316
-1	2.3973	3.1155	2.7289	3.0659	2.4888	3.0495	2.6836	2.8965	3.3137	3.2456	2.7409	3.413	3.2649	2.9619	2.621	2.3172	3.1901		3.5913	3.4988	3.2632	3.49	2.8347	3.3903	3.3968	3.2421	3.4124	3.2716	3.6622	3.1427
-2	1.4636	2.4116	1.8867	2.3115	1.61	2.2506	1.8967	2.1068	2.7257	2.5009	1.8282	2.831	2.5731	2.1512	1.7657	1.4731	2.5047		3.1505	2.8432	2.3451	3.0972	1.9601	2.8705	2.752	2.7962	2.9709	2.8703	3.3571	2.4509
-3	0.736	1.5548	1.1241	1.4096	0.844	1.3439	1.0421	1.1699	1.8597	1.5619	0.9046	1.9972	1.5349	1.2569	0.9422	0.7554	1.6163		2.2257	1.7909	1.2985	2.3745	1.1259	2.1132	2.0891	1.5664	2.2551	1.9031	2.8158	1.5761
-4	0.345	0.79	0.5366	0.7314	0.3666	0.6676	0.4611	0.5662	1.0452	0.751	0.3978	1.1815	0.7685	0.5986	0.4098	0.4274	0.861		1.2971	0.9612	0.6157	1.5009	0.5214	0.5769	1.1815	0.761	1.374	1.0598	1.8113	0.8156
-5	0.134	0.3396	0.2193	0.2914	0.1488	0.2866	0.195	0.2308	0.4513	0.3036	0.164	0.528	0.3017	0.2447	0.1664	0.135	0.3361		0.5828	0.4025	0.2496	0.7457	0.2003	0.0972	0.5882	0.3162	0.6148	0.4636	0.8683	0.3799
-6	0.055	0.0939	0.0955	0.1215	0.0631	0.1059	0.076	0.0869	0.1775	0.1186	0.062	0.2173	0.1276	0.1022	0.0669	0.0573	0.1531		0.3072	0.1698	0.0999	0.2905	0.0852	1.0522	0.2811	0.2075	0.251	0.2062	0.3749	0.1494
-7	0.0268	0.0832	0.0367	0.049	0.0296	0.0557	0.0419	0.0367	0.0799	0.0524	0.0307	0.0934	0.0526	0.0517	0.0309	0.0318	0.0659		0.1099	0.07	0.0398	0.1379	0.0359	0.3272	0.1268	0.0463	0.1015	0.0766	0.1587	0.0697
-8	0.0154	0.063	0.0189	0.0243	0.0213	0.0236	0.0115	0.0454	0.0368	0.0316	0.0191	0.0466	0.0248	0.031	0.0258	0.0501	0.0439		0.1714	0.0534	0.0208	0.074	0.0372	0.4619	0.1054	0.0251	0.0428	0.0383	0.1092	0.0419

## Sheet: Endpoint binding DENV4
	Non-Depleted																		Depleted
	9X5	MA341	4Z0	MA320	8X2	MA258	9X7	5Z8	9X2	9X1	2Z4	MA163	MA254	MA264	MA311	MA350	MA364		OZ6	AE9	1Z3	MA317	MA312	MA209	5Z1	0Z7	MA333	MA321	MA267	MA316
-1	2.4273	2.9015	2.6317	2.69	2.4592	2.7606	2.4962	2.657	2.786	2.5637	2.4519	2.9802	2.7631	2.7421	2.4064	2.5649	2.8977		3.1868	3.0555	2.7142	2.8299	2.6844	3.0458	2.9327	2.5445	2.9686	2.7531	3.0492	2.9322
-2	1.5781	2.3601	1.9444	2.1943	1.5972	2.277	1.7638	1.8776	2.3951	2.0314	1.6008	2.5624	2.2496	2.1849	1.636	1.7618	2.3537		2.7486	2.5574	1.9839	2.232	1.8657	2.6889	2.5259	1.7363	2.545	2.1879	2.6992	2.5588
-3	0.8246	1.6525	1.2279	1.4877	0.8793	1.4089	0.9514	1.065	1.881	1.2094	0.8012	1.9715	1.5717	1.5587	0.8994	0.8807	1.7524		2.035	1.9299	1.1957	1.4956	1.135	2.1588	1.7795	0.9352	1.7973	1.4651	2.0256	1.9134
-4	0.3052	0.8463	0.5525	0.7377	0.3585	0.6948	0.4148	0.4307	1.061	0.5557	0.3134	1.156	0.8667	0.8645	0.4188	0.3966	1.029		1.2244	1.0142	0.5189	0.8058	0.5119	1.3862	1.0403	0.4538	1.0276	0.7349	1.3264	1.1237
-5	0.1272	0.3704	0.24	0.3327	0.1477	0.2906	0.1789	0.1865	0.5197	0.2262	0.1254	0.5942	0.4189	0.4404	0.1795	0.1612	0.5314		0.5356	0.4528	0.2205	0.3586	0.201	0.6911	0.478	0.1648	0.441	0.3371	0.6279	0.5118
-6	0.0364	0.1225	0.0849	0.129	0.0579	0.1164	0.0736	0.0813	0.2115	0.0962	0.0467	0.2589	0.1891	0.1979	0.0683	0.0683	0.2525		0.2207	0.1941	0.0754	0.1306	0.0756	0.3101	0.2189	0.07	0.1695	0.1467	0.2559	0.2045
-7	0.0288	0.0449	0.0387	0.0389	0.0317	0.0541	0.0485	0.0564	0.0885	0.0345	0.0292	0.1059	0.075	0.1115	0.0303	0.0505	0.11		0.0879	0.1221	0.0444	0.0594	0.0317	0.1222	0.0873	0.0344	0.0566	0.0585	0.1064	0.0837
-8	0.0089	0.0236	0.0126	0.0265	0.0147	0.0139	0.0339	0.0271	0.0374	0.0178	0.0095	0.0596	0.0396	0.0426	0.0174	0.023	0.0768		0.0414	0.0305	0.0148	0.0321	0.0088	0.0408	0.051	0.0171	0.2054	0.0292	0.0681	0.037

[truncated: 3 more sheets: Endpoint binding ZIKV, ZIKV IgG, IgG1]
