# Supplementary material for: CD4+ T Cells Are Key to Shaping a Protective Humoral Immunity in Primary Dengue 2 Virus Infection: Implications for Rational Vaccine Design
Source: Vaccines (Basel). 2025 Oct 29;13(11):1103. doi: 10.3390/vaccines13111103 (PMC12656844; doi:10.3390/vaccines13111103)
Supplement: Supplementary file 1 [file vaccines-13-01103-s001.zip › Neutralization and cytokine profiles data.xlsx]

## Sheet: EC50 Day 15 vs DENV2
	CD4-Depleted DENV-2																	Undepleted DENV-2
Day 15	67.87	634.5	1.2e-05	141.5	3951	576.1	2995	101.4	140.7	340.2	409.8	8613						2234	3881	9161	3448	2297	4753	11997	12096	4770	19807	8169	15423	8298	2921	2731	2334	2333

## Sheet: EC50 Day 30 vs DENV2
	CD4-Depleted DENV-2																	Undepleted DENV-2
Day 30	2162	2837	1301	3135	1662	3930	2802	2462	3616	8663	4037	3459						2388	3461	2607	1010	1458	2530	2686	3867	8791	7355	3965	14201	3103	1668	1895	947	1971

## Sheet: EC50 Day 90 vs DENV2
	CD4-Depleted DENV2																	Undepleted DENV-2
Day 90	10062	18647	8603	8717	7414	7136	10823	3593	1752	2500	12166	7479						3187	12818	2382	6110	3447	6350	1818	2.961e-133	4373	9579	3280	2696	2648

## Sheet: EC50 Day 300 vs DENV2
	CD4 Depleted																													Undepleted
Day 300	14014	8970	2522	17109	7545	13402	14712	3914	3921	7230	8565	4124																		1130	2222	3525	3283	1292	3349	728.3	2432	3549	4207	2256	5024	4489	749.3	2298	1278	17449

## Sheet: EC50 Day 15 vs DENV4
	CD4 Depleted																													Undepleted
Day 15	0.05401	48.9	28.27	58.22	129.1		22.17	33.56	20.66	33.34	38.16	77.67																		57.86	381.9	91.41	96.05	43.99	26.05	137.7	87	73.78	76.69	72.13	154.5	7.675e-12	17.12	1.418e-05	0.0006678	39

## Sheet: EC50 Day 30 vs DENV4
	CD4 Depleted																													Undepleted
Day 30	264.7	6.795	78.87	1.325e-05		351.8	2.716e-05	39.68	0.003341	505.7																				11.47	94.86	14.44	1.699e-05	156.3	119	118.9	17.32	176	133	38.72		70.15	186.8	82.69	55.57	170.9

## Sheet: EC50 Day 90 vs DENV4
	CD4 Depleted																													Undepleted
Day 90	98.79	168	79.87	153.5	75.02	84.67	77.95	42.3	52.76	122.8	62.64	0.0001061																		37.8	144.7	81.64	93.88	69.53	107.6	89.71	34.96		1.151e-05	55.83	117.8	61.44	147.8	131.1	43.7	82.1

## Sheet: EC50 Day 300 vs DENV4
	CD4 Depleted																													Undepleted
Day 300	352.8	193.7	71.36	471.3	109.2	413.2	96.74	52.43	220.3	203	289.2	218.7																		44.37	90.1	47.38	60.07	38.31	62.65	50.11	105.2	125.7	76.53	69.41	288.5	157.9	74.93	34.63		161.2

## Sheet: EC50 Day 15 vs DENV1
	CD4 Depleted																													Undepleted
Day 15	1.034	19.1		0.1363	59.01	40.51	2036		2.225	0.00678	1.825	24.64																		19.02	408.3	32.34	26.69	1.105	32.87	7.956	12.14	31.38	20.28	10.74	49.12	34.05	29.54	21.68	42.62	54.92

## Sheet: EC50 Day 30 vs DENV1
	CD4 Depleted																													Undepleted
Day 30	31.3	59.29	27.79	29.04	13.22	93.31	30.95	0.2163	44.09	25.71	18.27	58.8																		22.47	61.5	13.38	24.52	29.29	86.35	34.16	27.27	66.01	45.45	13.95	73.86	42.53	32.9	21.29	42.78	47.48

[truncated: 12 more sheets: EC50 Day 90 vs DENV1, EC50 Day 15 vs DENV3, EC50 Day 30 vs DENV3, EC50 Day 90 vs DENV3, IFN- alpha, BCA-1, IP-10, IL-17a, IL-12 (p70), IL-4, IL-21, IFN- gamma]
